# Supplementary material for: An International Systematic Review of Prevalence, Risk, and Protective Factors Associated with Young People’s E-Cigarette Use
Source: Int J Environ Res Public Health. 2022 Sep 14;19(18):11570. doi: 10.3390/ijerph191811570 (PMC9517489; doi:10.3390/ijerph191811570)
Supplement: Supplementary file 1 [file ijerph-19-11570-s001.zip]

Archive with 1 entries (1 files):
- ijerph-1875706-supplementary.pdf
